# Supplementary material for: One Brain—All Cells: A Comprehensive Protocol to Isolate All Principal CNS-Resident Cell Types from Brain and Spinal Cord of Adult Healthy and EAE Mice
Source: Cells. 2021 Mar 15;10(3):651. doi: 10.3390/cells10030651 (PMC7999839; doi:10.3390/cells10030651)
Supplement: Supplementary file 1 [file cells-10-00651-s001.zip]

Archive with 18 entries (17 files):
- cells-1067670_revised Supplementary Figures_revision2/
- __MACOSX/._cells-1067670_revised Supplementary Figures_revision2
- cells-1067670_revised Supplementary Figures_revision2/.DS_Store
- __MACOSX/cells-1067670_revised Supplementary Figures_revision2/._.DS_Store
- cells-1067670_revised Supplementary Figures_revision2/cells-1067670_Revision_Supplementary Figure Legends_V4.docx
- __MACOSX/cells-1067670_revised Supplementary Figures_revision2/._cells-1067670_Revision_Supplementary Figure Legends_V4.docx
- cells-1067670_revised Supplementary Figures_revision2/Methods Paper_Supplemental Figure 2.jpg
- __MACOSX/cells-1067670_revised Supplementary Figures_revision2/._Methods Paper_Supplemental Figure 2.jpg
- cells-1067670_revised Supplementary Figures_revision2/Methods Paper_Supplemental Figure 3.jpg
- __MACOSX/cells-1067670_revised Supplementary Figures_revision2/._Methods Paper_Supplemental Figure 3.jpg
- cells-1067670_revised Supplementary Figures_revision2/Methods Paper_Supplemental Figure 3.pdf
- __MACOSX/cells-1067670_revised Supplementary Figures_revision2/._Methods Paper_Supplemental Figure 3.pdf
- cells-1067670_revised Supplementary Figures_revision2/Methods Paper_Supplemental Figure 2.pdf
- __MACOSX/cells-1067670_revised Supplementary Figures_revision2/._Methods Paper_Supplemental Figure 2.pdf
- cells-1067670_revised Supplementary Figures_revision2/Methods Paper_Supplemental Figure 1_revision2.jpg
- __MACOSX/cells-1067670_revised Supplementary Figures_revision2/._Methods Paper_Supplemental Figure 1_revision2.jpg
- cells-1067670_revised Supplementary Figures_revision2/Methods Paper_Supplemental Figure 1_revision2.pdf
- __MACOSX/cells-1067670_revised Supplementary Figures_revision2/._Methods Paper_Supplemental Figure 1_revision2.pdf
